# Supplementary material for: Augmented Pain Processing in Primary and Secondary Somatosensory Cortex in Fibromyalgia: A Magnetoencephalography Study Using Intra-Epidermal Electrical Stimulation
Source: PLoS One. 2016 Mar 18;11(3):e0151776. doi: 10.1371/journal.pone.0151776 (PMC4798786; doi:10.1371/journal.pone.0151776)
Supplement: S1 Dataset — (ZIP) [file pone.0151776.s001.zip]

Archive with 61 entries (61 files):
- FM01_NRS6.mat
- FM02_NRS6.mat
- FM03_NRS6.mat
- FM04_NRS6.mat
- FM05_NRS6.mat
- FM06_NRS6.mat
- FM07_NRS6.mat
- FM08_NRS6.mat
- FM09_NRS6.mat
- FM10_NRS6.mat
- FM11_NRS6.mat
- FM12_NRS6.mat
- FM13_NRS6.mat
- FM14_NRS6.mat
- FM15_NRS6.mat
- FM16_NRS6.mat
- FM17_NRS6.mat
- FM18_NRS6.mat
- FM19_NRS6.mat
- HC01_IE.mat
- HC01_PE_NRS6.mat
- HC02_IE.mat
- HC02_PE_NRS6.mat
- HC03_IE.mat
- HC03_PE_NRS6.mat
- HC04_IE.mat
- HC04_PE_NRS6.mat
- HC05_IE.mat
- HC05_PE_NRS6.mat
- HC06_IE.mat
- HC06_PE_NRS6.mat
- HC07_IE.mat
- HC07_PE_NRS6.mat
- HC08_IE.mat
- HC08_PE_NRS6.mat
- HC09_IE.mat
- HC09_PE_NRS6.mat
- HC10_IE.mat
- HC10_PE_NRS6.mat
- HC11_IE.mat
- HC11_PE_NRS6.mat
- HC12_IE.mat
- HC12_PE_NRS6.mat
- HC13_IE.mat
- HC13_PE_NRS6.mat
- HC14_IE.mat
- HC14_PE_NRS6.mat
- HC15_IE.mat
- HC15_PE_NRS6.mat
- HC16_IE.mat
- HC16_PE_NRS6.mat
- HC17_IE.mat
- HC17_PE_NRS6.mat
- HC18_IE.mat
- HC18_PE_NRS6.mat
- HC19_IE.mat
- HC19_PE_NRS6.mat
- HC20_IE.mat
- HC20_PE_NRS6.mat
- HC21_IE.mat
- HC21_PE_NRS6.mat
